# Supplementary material for: Combined Simplified Molecular Classification of Gastric Adenocarcinoma, Enhanced by Lymph Node Status: An Integrative Approach
Source: Cancers (Basel). 2021 Jul 24;13(15):3722. doi: 10.3390/cancers13153722 (PMC8345215; doi:10.3390/cancers13153722)
Supplement: Supplementary file 1 [file cancers-13-03722-s001.zip]

Archive with 2 entries (2 files):
- Supplemental file.xlsx
- Supplementary files.pdf
