# Supplementary material for: Combined Simplified Molecular Classification of Gastric Adenocarcinoma, Enhanced by Lymph Node Status: An Integrative Approach
Source: Cancers (Basel). 2021 Jul 24;13(15):3722. doi: 10.3390/cancers13153722 (PMC8345215; doi:10.3390/cancers13153722)
Supplement: Supplementary file 1 [file cancers-13-03722-s001.zip › Supplemental file.xlsx]

## Sheet: Supplemental file
PatientID	age at OP (years)	gender (0=male, 1=female)	Daun et al. classification (1=EBV, 2=MSI, 3=Ecad, 4=GS, 5=CINlow, 6=CINhigh)	tumor location (1=antrum, 2=corpus, 3=cardia, 4=esophageal-cardiac junction)	WHO subtype (1=tubulär, 2=papillär, 3=muzinös, 4=poorly cohesive, 5=mixed)	Lauren classification (1=intestinal, 2=diffuse, 3=mixed, 4=unknown)	Grading (1=gut, 2=mässig, 3=wenig differenziert, 4=na)	T	N	M	AJCC	Nr. positive lymph nodes	total Nr. of lymph nodes	positive lymph nodes (0=no, 1=yes)	status at latest follow up (0=alive, 1=dead)	Follow up (months)	EBER (0=wildtype, 1=infection)	MLH1 (0=loss, 1= wildtype)	Ecad (0=neg, 1=het, 2=pos)	TP53 IHC (0=loss, 1=wildtype, 2=overexpression)	TP53 IHC (0=loss, 1=wildtype, 2=overexpression)	TP53	PIK3CA	KRAS	ERBB2	SMAD4	ERBB3	BRAF	ERBB4	FGFR3	MYC	PTEN	ALK	DDR2	EGFR	FGFR4	JAK1	MED12	NRAS	SMO	STK11	AKT1	AR	FBXW7	FGFR2	HRAS	IDH1	KIT	MAP2K1
P001	60.3094	0	1	2	1	1	2	2	0	0	1b	0	17	0	0	92.6667	1	1	2	1	wildtype	0	1	0	0	1	0	0	0	0	0	0	0	0	0	0	0	0	0	0	0	0	0	0	0	0	0	0	0
P002	70.078	0	1	3	1	1	3	4a	3b	1	4	27	41	1	0	0.466667	1	1	2	1	wildtype	0	1	0	0	0	0	0	0	0	0	0	0	0	0	0	0	0	0	0	0	0	0	0	0	0	0	0	0
P003	80.3012	0	2	1	1	1	3	4a	0	0	2b	0	37	0	0	74.1667	0	0	2	1	wildtype	1	1	1	0	0	0	0	1	0	0	0	0	0	0	0	0	0	0	0	0	0	0	0	0	0	0	0	0
P004	82.9076	1	2	1	1	1	3	2	0	0	1b	0	16	0	na	na	0	0	2	1	wildtype	1	0	1	0	0	1	0	0	0	0	0	0	0	0	0	0	0	0	0	0	0	0	0	0	0	0	0	0
P005	80.3669	0	2	1	5	3	3	4b	0	0	3a	0	52	0	0	16.7	0	0	1	1	wildtype	1	0	1	0	0	0	1	0	0	0	0	0	0	0	0	0	0	1	0	0	0	0	1	0	0	0	0	0
P006	78.653	1	2	2	1	1	3	2	0	0	1b	0	46	0	0	85.1333	0	0	2	1	wildtype	1	0	0	0	0	0	0	0	1	0	0	0	0	0	0	0	0	0	0	0	0	0	0	0	0	0	0	1
P007	82.2286	1	2	1	1	1	3	1	0	0	1a	0	11	0	0	62.4667	0	0	2	1	wildtype	0	1	1	0	0	1	0	0	0	0	0	0	0	0	0	0	0	0	1	0	0	0	0	0	0	0	0	0
P008	79.77	1	2	1	1	1	2	4a	0	0	2b	0	20	0	0	66.6	0	0	2	1	wildtype	0	1	0	1	0	0	0	0	0	0	0	0	0	0	0	0	0	0	0	0	0	0	0	0	0	0	0	0
P009	88.3806	0	2	1	1	1	3	3	0	0	2a	0	25	0	0	59.5667	0	0	2	1	wildtype	0	1	0	0	0	0	0	0	0	0	0	1	1	0	0	0	0	0	0	0	0	0	0	0	0	0	0	0
P010	78.5435	1	2	1	5	3	3	3	0	0	2a	0	3	0	1	167.767	0	0	1	1	wildtype	0	1	0	0	0	0	0	0	0	0	0	0	1	0	0	0	0	0	0	0	0	0	0	0	0	0	0	0
P011	83.0062	0	2	1	1	1	3	3	0	0	2a	0	20	0	0	37.9667	0	0	2	1	wildtype	0	1	0	0	0	0	0	0	0	0	0	0	0	0	0	0	0	0	0	0	0	0	0	0	0	0	0	0
P012	85.5003	0	2	1	1	1	2	2	0	0	1b	0	49	0	1	47.1	0	0	2	1	wildtype	0	0	1	1	0	0	1	0	0	0	0	0	0	0	0	0	0	0	0	0	0	0	0	0	0	0	0	0
P013	90.9979	1	2	3	1	1	3	3	0	0	2a	0	21	0	0	72.8	0	0	2	1	wildtype	0	0	0	0	0	0	0	0	0	0	1	0	0	0	0	0	0	1	0	0	0	0	0	0	0	0	0	0
P014	82.7077	0	2	1	1	1	3	4a	0	0	2b	0	26	0	1	98.4667	0	0	2	1	wildtype	0	0	0	0	0	0	0	0	0	0	0	0	0	0	0	0	0	0	0	0	0	0	0	0	0	0	0	0
P015	83.6578	1	2	1	3	2	3	1	0	0	1a	0	16	0	0	41.7333	0	0	2	1	wildtype	0	0	0	0	0	0	0	0	0	0	0	0	0	0	0	0	0	0	0	0	0	0	0	0	0	0	0	0
P016	90.4695	0	2	1	1	1	3	4a	2	0	3a	4	18	1	0	29.1	0	0	2	1	wildtype	1	0	1	0	0	1	0	0	0	0	0	0	0	1	0	0	0	0	0	0	0	0	0	0	0	0	0	0
P017	61.2293	1	2	4	1	1	3	3	1	0	2b	1	24	1	1	32.2333	0	0	2	2	overexpression	1	0	0	0	0	0	0	0	0	0	0	0	0	0	0	0	0	0	0	0	0	0	0	0	0	0	0	0
P018	77.9357	0	2	1	1	1	2	3	2	0	3a	6	35	1	0	163.433	0	0	2	1	wildtype	0	1	1	0	0	0	0	0	0	0	0	0	0	0	0	1	0	0	0	0	0	0	0	0	0	0	0	0
P019	82.3162	0	2	1	1	1	3	3	2	0	3a	3	14	1	0	31.5333	0	0	2	0	loss	0	1	0	0	0	0	0	0	0	0	0	0	0	0	0	0	0	0	0	0	0	0	0	0	1	0	0	0
P020	80.5832	1	2	3	1	1	3	3	3a	0	3b	7	26	1	0	133.167	0	0	2	0	loss	0	0	1	0	0	0	0	0	0	1	0	0	0	0	0	0	0	0	0	1	0	0	0	1	0	0	0	0
P021	85.243	0	2	1	1	1	3	4b	3a	0	3c	12	42	1	1	42.6	0	0	2	1	wildtype	0	0	0	0	0	0	0	0	0	0	1	0	0	1	1	0	0	0	0	0	0	0	0	0	0	0	0	0
P022	75.8467	1	2	1	1	1	3	2	1	0	2a	1	24	1	0	40.0667	0	0	2	1	wildtype	0	0	0	0	0	0	0	0	0	0	0	1	0	0	0	0	0	0	0	0	0	0	0	0	0	0	0	0
P028	73.7878	0	3	1	4	2	3	3	0	0	2a	0	39	0	0	12.8	0	1	1	1	wildtype	0	0	0	0	0	0	0	0	0	0	0	0	0	0	0	0	0	0	0	0	0	0	0	0	0	0	0	0
P045	43.5483	0	3	1	5	3	3	2	3a	0	3b	9	50	1	0	13.7333	0	1	1	1	wildtype	0	0	0	0	0	0	0	0	0	0	0	0	0	0	0	0	0	0	0	0	0	0	0	0	0	0	0	0
P052	80.7064	0	3	1	5	3	3	4b	3a	0	3c	14	27	1	1	0.166667	0	1	0	1	wildtype	0	0	0	0	0	0	0	0	0	0	0	0	0	0	0	0	0	0	0	0	0	0	0	0	0	0	0	0
P078	61.7221	0	3	3	4	3	3	3	2	0	3a	4	38	1	1	38.7	0	1	1	2	overexpression	1	0	1	0	0	0	0	0	0	0	0	0	0	0	0	0	0	0	0	0	0	0	0	0	0	0	0	0
P093	76.3012	1	3	1	4	2	3	4a	3b	0	3c	26	48	1	1	13.1667	0	1	0	2	overexpression	1	0	0	0	0	0	0	0	0	0	0	0	0	0	0	0	0	0	0	0	0	0	0	0	0	0	0	0
P094	73.5797	0	3	3	5	3	3	3	2	0	3a	6	74	1	1	8.83333	0	1	0	1	wildtype	1	0	0	0	0	0	0	0	0	0	0	0	0	0	0	0	0	0	0	0	0	0	0	0	0	0	0	0
P095	81.3443	0	3	3	5	3	3	4a	2	0	3a	5	38	1	0	110.167	0	1	1	2	overexpression	1	0	0	0	0	0	0	0	0	0	0	0	0	0	0	0	0	0	0	0	0	0	0	0	0	0	0	0
P096	65.9138	0	3	1	3	3	3	4a	3a	0	3c	10	39	1	0	9.53333	0	1	1	1	wildtype	1	0	0	0	0	0	0	0	0	0	0	0	0	0	0	0	0	0	0	0	0	0	0	0	0	0	0	0
P023	89.5852	0	4	1	1	1	2	1	0	0	1a	0	16	0	0	9.1	0	1	2	1	wildtype	0	0	0	0	0	1	0	0	0	0	0	0	0	0	0	0	0	0	0	0	0	0	0	0	0	0	0	0
P024	78.486	0	4	3	1	1	2	3	0	0	2a	0	38	0	1	33.0333	0	1	2	1	wildtype	0	0	0	0	0	0	0	0	1	0	0	0	0	0	0	1	0	0	0	0	0	0	0	0	0	0	0	0
P025	52.5147	0	4	4	1	1	3	2	0	0	1b	0	39	0	1	39.4333	0	1	2	1	wildtype	0	0	0	0	0	0	0	0	0	0	0	0	0	0	0	0	0	0	0	0	0	0	0	0	0	0	0	0
P026	47.9452	1	4	1	4	2	3	1	0	0	1a	0	55	0	0	83.9333	0	1	2	1	wildtype	0	0	0	0	0	0	0	0	0	0	0	0	0	0	0	0	0	0	0	0	0	0	0	0	0	0	0	0
P027	61.3032	1	4	1	1	1	3	2	0	0	1b	0	20	0	0	158.667	0	1	2	1	wildtype	0	0	0	0	0	0	0	0	0	0	0	0	0	0	0	0	0	0	0	0	0	0	0	0	0	0	0	0
P029	61.7303	0	4	1	4	2	3	3	0	0	2a	0	28	0	0	15.4667	0	1	2	1	wildtype	0	0	0	0	0	0	0	0	0	0	0	0	0	0	0	0	0	0	0	0	0	0	0	0	0	0	0	0
P030	75.2827	0	4	1	1	1	3	1	0	0	1a	0	40	0	0	91.2	0	1	2	1	wildtype	0	0	0	0	0	0	0	0	0	0	0	0	0	0	0	0	0	0	0	0	0	0	0	0	0	0	0	0
P031	86.2231	1	4	1	1	1	1	1	0	0	1a	0	6	0	1	84.7	0	1	2	1	wildtype	0	0	0	0	0	0	0	0	0	0	0	0	0	0	0	0	0	0	0	0	0	0	0	0	0	0	0	0
P032	76.3231	0	4	2	1	1	2	1	0	0	1a	0	36	0	0	91.7	0	1	2	1	wildtype	0	0	0	0	0	0	0	0	0	0	0	0	0	0	0	0	0	0	0	0	0	0	0	0	0	0	0	0
P033	60.2847	0	4	1	4	2	3	1	0	0	1a	0	29	0	0	28.7333	0	1	2	1	wildtype	0	0	0	0	0	0	0	0	0	0	0	0	0	0	0	0	0	0	0	0	0	0	0	0	0	0	0	0
P034	56.3751	1	4	2	1	1	3	2	1	0	2a	4	56	1	0	105.367	0	1	2	1	wildtype	0	1	0	0	1	0	0	0	0	0	0	0	0	0	0	0	2	0	0	0	0	0	0	0	0	0	0	0
P035	76.6105	1	4	1	4	2	3	4a	1	0	3a	1	9	1	0	32.6	0	1	2	1	wildtype	0	1	0	0	1	0	0	0	0	0	0	0	0	0	0	0	0	0	0	0	0	0	0	0	0	0	0	0
P036	71.0253	0	4	1	4	2	3	4a	3a	1	4	14	37	1	1	30.2	0	1	2	1	wildtype	0	0	1	0	0	0	0	1	0	0	0	0	0	0	0	0	0	0	0	0	0	0	0	0	0	0	0	0
P037	43.6496	0	4	1	1	2	3	2	3a	0	3b	7	18	1	0	182.667	0	1	2	1	wildtype	0	0	1	0	0	0	0	0	0	0	0	0	0	0	0	0	0	0	0	0	1	0	0	0	0	0	0	0
P038	78.0808	0	4	1	4	2	3	4a	3b	1	4	27	28	1	1	1.1	0	1	2	1	wildtype	0	0	1	0	0	0	0	0	0	0	0	0	0	0	0	0	0	0	0	0	0	0	0	0	0	0	0	0
P039	82.3381	0	4	1	4	2	3	4a	2	1	4	3	4	1	0	0.1	0	1	2	1	wildtype	0	0	0	0	0	0	1	0	0	0	0	0	0	0	0	0	0	0	0	0	0	0	0	0	0	0	0	0
P040	74.1492	1	4	4	1	1	2	4b	3a	0	3c	13	36	1	1	0.733333	0	1	2	1	wildtype	0	0	0	0	0	0	0	0	0	0	0	0	0	0	0	0	0	0	0	0	0	0	0	0	0	0	0	0
P041	74.0041	0	4	3	5	1	1	3	1	0	2b	2	20	1	0	30.8333	0	1	2	1	wildtype	0	0	0	0	0	0	0	0	0	0	0	0	0	0	0	0	0	0	0	1	0	0	0	0	0	0	0	0
P042	69.1499	0	4	3	5	3	3	2	1	0	2a	5	30	1	0	69.7333	0	1	2	1	wildtype	0	0	0	0	0	0	0	0	0	0	0	0	0	0	0	0	0	0	0	0	0	0	0	0	0	0	0	0
P043	54.4668	0	4	3	1	1	2	3	1	1	4	6	25	1	1	8.63333	0	1	2	1	wildtype	0	0	0	0	0	0	0	0	0	0	0	0	0	0	0	0	0	0	0	0	0	0	0	0	0	0	0	0
P044	84.4736	0	4	1	1	1	3	3	1	0	2b	1	4	1	0	32.2333	0	1	2	1	wildtype	0	0	0	0	0	0	0	0	0	0	0	0	0	0	0	0	0	0	0	0	0	0	0	0	0	0	1	0
P046	81.0157	1	4	3	2	1	2	2	1	0	2a	2	17	1	0	199.167	0	1	2	1	wildtype	0	0	0	0	0	0	0	0	0	0	0	0	0	0	0	0	0	0	0	0	0	0	0	0	0	0	0	0
P047	69.2211	0	4	3	1	1	3	4b	3a	0	3c	9	19	1	1	15.5667	0	1	2	1	wildtype	0	0	0	0	0	0	0	0	0	0	0	0	0	0	0	0	0	0	0	0	0	0	0	0	0	0	0	0
P048	89.6016	1	4	1	1	1	3	4a	3a	1	4	10	17	1	0	0.933333	0	1	2	1	wildtype	0	0	0	0	0	0	0	0	0	0	0	0	0	0	0	0	0	0	0	0	0	0	0	0	0	0	0	0
P049	80.9802	1	4	3	4	2	3	4a	2	0	3a	3	16	1	0	7.03333	0	1	2	1	wildtype	0	0	0	0	0	0	0	0	0	0	0	0	0	0	0	0	0	0	0	0	0	0	0	0	0	0	0	0
P050	65.9548	1	4	1	1	1	2	1	1	0	1b	1	40	1	0	138.767	0	1	2	1	wildtype	0	0	0	0	0	0	0	0	0	0	0	0	0	0	0	0	0	0	0	0	0	0	0	0	0	0	0	0
P051	88.7912	0	4	1	1	1	3	4b	2	1	4	3	41	1	0	46.2333	0	1	2	1	wildtype	0	0	0	0	0	0	0	0	0	0	0	0	0	0	0	0	0	0	0	0	0	0	0	0	0	0	0	0
P053	74.0424	0	4	3	3	1	3	3	2	0	3a	4	26	1	0	0.266667	0	1	2	1	wildtype	0	0	0	0	0	0	0	0	0	0	0	0	0	0	0	0	0	0	0	0	0	0	0	0	0	0	0	0
P054	82.2916	1	4	1	1	1	2	3	2	0	3a	3	22	1	0	108.533	0	1	2	1	wildtype	0	0	0	0	0	0	0	0	0	0	0	0	0	0	0	0	0	0	0	0	0	0	0	0	0	0	0	0
P055	61.6318	0	5	3	1	1	3	3	0	0	2a	0	18	0	0	143.633	0	1	2	2	overexpression	1	0	0	1	0	0	0	0	0	0	0	0	0	0	0	0	0	0	0	0	0	0	0	0	0	0	0	0
P056	78.653	0	5	1	1	1	2	2	0	0	1b	0	48	0	0	34.8333	0	1	2	2	overexpression	1	0	0	0	0	0	0	0	0	0	0	0	0	0	0	0	0	0	0	0	0	0	0	0	0	0	0	0
P057	61.1964	0	5	3	1	1	2	3	0	0	2a	0	62	0	0	81.3667	0	1	2	2	overexpression	1	0	0	0	0	0	0	0	0	0	0	0	0	0	0	0	0	0	0	0	0	0	0	0	0	0	0	0
P058	88.9391	1	5	1	1	1	2	1	0	0	1a	0	24	0	1	42.6333	0	1	2	2	overexpression	1	0	0	0	0	0	0	0	0	0	0	0	0	0	0	0	0	0	0	0	0	0	0	0	0	0	0	0
P059	73.8426	0	5	2	5	1	2	2	0	1	4	0	8	0	0	18.6667	0	1	2	0	loss	1	0	0	0	0	0	0	0	0	0	0	0	0	0	0	0	0	0	0	0	0	0	0	0	0	0	0	0
P060	62.3025	0	5	4	1	1	2	1	0	0	1a	0	16	0	0	34.7	0	1	2	1	wildtype	1	0	0	0	0	0	0	0	0	0	0	0	0	0	0	0	0	0	0	0	0	0	0	0	0	0	0	0
P061	64.282	0	5	4	1	1	3	2	0	0	1b	0	45	0	0	82.3667	0	1	2	0	loss	1	0	0	0	0	0	0	0	0	0	0	0	0	0	0	0	0	0	0	0	0	0	0	0	0	0	0	0
P062	75.0691	1	5	3	1	1	2	3	0	0	2a	0	9	0	0	40.2333	0	1	2	2	overexpression	1	0	0	0	0	0	0	0	0	0	0	0	0	0	0	0	0	0	0	0	0	0	0	0	0	0	0	0
P063	75.6742	0	5	4	1	1	1	1	0	0	1a	0	14	0	0	53.2	0	1	2	1	wildtype	1	0	0	0	0	0	0	0	0	0	0	0	0	0	0	0	0	0	0	0	0	0	0	0	0	0	0	0
P064	77.8097	0	5	1	1	1	1	1	0	0	1a	0	66	0	0	66.1	0	1	2	1	wildtype	1	0	0	0	0	0	0	0	0	0	0	0	0	0	0	0	0	0	0	0	0	0	0	0	0	0	0	0
P065	75.2745	1	5	1	1	1	2	2	0	0	1b	0	18	0	0	157.267	0	1	2	2	overexpression	1	0	0	0	0	0	0	0	0	0	0	0	0	0	0	0	0	0	0	0	0	0	0	0	0	0	0	0
P066	63.0062	0	5	2	4	2	3	2	0	0	1b	0	32	0	0	169.967	0	1	2	2	overexpression	1	0	0	0	0	0	0	0	0	0	0	0	0	0	0	0	0	0	0	0	0	0	0	0	0	0	0	0
P067	73.2293	1	5	3	1	1	2	1	0	0	1a	0	22	0	1	4.83333	0	1	2	2	overexpression	1	0	0	0	0	0	0	0	0	0	0	0	0	0	0	0	0	0	0	0	0	0	0	0	0	0	0	0
P068	71.7892	0	5	3	1	1	2	1	0	0	1a	0	16	0	1	110.533	0	1	2	2	overexpression	1	0	0	0	0	0	0	0	0	0	0	0	0	0	0	0	0	0	0	0	0	0	0	0	0	0	0	0
P069	62.4339	0	5	1	1	1	1	1	0	0	1a	0	12	0	0	21.9333	0	1	2	2	overexpression	1	0	0	0	0	0	0	0	0	0	0	0	0	0	0	0	0	0	0	0	0	0	0	0	0	0	0	0
P070	64.7639	0	5	3	1	1	3	1	0	0	1a	0	51	0	1	71.5667	0	1	2	2	overexpression	1	0	0	0	0	0	0	0	0	0	0	0	0	0	0	0	0	0	0	0	0	0	0	0	0	0	0	0
P071	69.1992	0	5	4	1	1	2	3	0	0	2a	0	10	0	1	0.233333	0	1	2	2	overexpression	1	0	0	0	0	0	0	0	0	0	0	0	0	0	0	0	0	0	0	0	0	0	0	0	0	0	0	0
P072	80.0657	1	5	4	1	1	1	2	0	0	1b	0	20	0	1	29.8667	0	1	2	2	overexpression	0	0	0	0	0	0	0	0	0	0	0	0	0	0	0	0	0	0	0	0	0	0	0	0	0	0	0	0
P073	84.0712	1	6	2	1	1	1	1	1	0	1b	1	19	1	0	121.1	0	1	2	2	overexpression	2	0	0	0	0	0	0	0	0	0	0	0	0	0	0	0	0	0	0	0	0	0	0	0	0	0	0	0
P074	80.5558	1	6	3	1	1	2	3	3a	0	3b	14	37	1	0	1.46667	0	1	2	2	overexpression	2	0	0	0	0	0	0	0	0	0	0	0	0	0	0	0	0	0	0	0	0	0	0	0	0	0	0	0
P075	74.6201	0	6	3	1	1	3	3	1	0	2b	2	17	1	1	14.4333	0	1	2	1	wildtype	1	1	0	0	0	0	0	0	0	0	1	0	0	0	0	0	0	0	0	0	0	0	0	0	0	0	0	0
P076	55.4141	1	6	3	1	1	2	3	2	0	3a	4	24	1	0	22.1	0	1	2	2	overexpression	1	1	0	0	0	0	0	0	0	0	0	0	0	0	0	0	0	0	0	0	0	0	0	0	0	0	0	0
P077	61.3306	0	6	2	1	1	2	3	3a	0	3b	11	25	1	na	na	0	1	2	2	overexpression	1	0	1	0	0	0	0	1	0	0	0	0	0	0	0	0	0	0	0	0	0	0	0	0	0	0	0	0
P079	73.3251	0	6	1	1	1	3	4a	1	0	3a	1	10	1	1	4.5	0	1	2	2	overexpression	1	0	0	1	0	0	0	0	0	0	0	0	0	0	0	0	0	0	0	0	0	0	0	0	0	0	0	0
P080	82.4695	1	6	3	5	1	2	2	1	0	2a	1	20	1	1	67.7333	0	1	2	2	overexpression	1	0	0	1	0	0	0	0	0	0	0	0	0	0	0	0	0	0	0	0	0	0	0	0	0	0	0	0
P081	80.1834	0	6	3	1	1	3	3	1	0	2b	1	29	1	0	5.4	0	1	2	2	overexpression	1	0	0	0	1	0	0	0	0	0	0	0	0	0	0	0	0	0	0	0	0	0	0	0	0	0	0	0
P082	60.1807	1	6	4	1	1	3	3	3a	0	3b	11	25	1	0	29.2667	0	1	2	0	loss	1	0	0	0	1	0	0	0	0	0	0	0	0	0	0	0	0	0	0	0	0	0	0	0	0	0	0	0
P083	72.7392	0	6	3	5	3	3	3	3a	0	3b	7	18	1	0	24.3667	0	1	2	0	loss	1	0	0	0	1	0	0	0	0	0	0	0	0	0	0	0	0	0	0	0	0	0	0	0	0	0	0	0
P084	67.7536	0	6	2	1	1	2	2	1	0	2a	1	37	1	0	30.0667	0	1	2	2	overexpression	1	0	0	0	0	0	0	0	1	0	0	0	0	0	0	0	0	0	0	0	0	0	0	0	0	0	0	0
P085	51.8084	0	6	2	1	1	3	4a	3b	0	3c	21	64	1	0	39.5333	0	1	2	2	overexpression	1	0	0	0	0	0	0	0	0	1	0	0	0	0	0	0	0	0	0	0	0	0	0	0	0	0	0	0
P086	76.6352	0	6	2	1	1	3	3	3b	0	3c	34	38	1	1	28.1	0	1	2	1	wildtype	1	0	0	0	0	0	0	0	0	0	0	0	0	0	0	0	0	0	0	0	0	0	0	0	0	0	0	0
P087	80.8871	1	6	1	1	1	3	3	2	0	3a	6	9	1	1	18.2	0	1	2	1	wildtype	1	0	0	0	0	0	0	0	0	0	0	0	0	0	0	0	0	0	0	0	0	0	0	0	0	0	0	0
P088	78.6694	1	6	1	1	1	2	4a	1	0	3a	2	25	1	0	32.6	0	1	2	1	wildtype	1	0	0	0	0	0	0	0	0	0	0	0	0	0	0	0	0	0	0	0	0	0	0	0	0	0	0	0
P089	59.1266	0	6	4	1	1	3	1	1	0	1b	2	42	1	0	42.9	0	1	2	0	loss	1	0	0	0	0	0	0	0	0	0	0	0	0	0	0	0	0	0	0	0	0	0	0	0	0	0	0	0
P090	69.2923	0	6	2	4	2	3	4a	3a	0	3c	11	12	1	0	4.66667	0	1	2	2	overexpression	1	0	0	0	0	0	0	0	0	0	0	0	0	0	0	0	0	0	0	0	0	0	0	0	0	0	0	0
P091	51.0198	0	6	3	1	1	2	2	3a	1	4	11	36	1	1	19.4	0	1	2	2	overexpression	1	0	0	0	0	0	0	0	0	0	0	0	0	0	0	0	0	0	0	0	0	0	0	0	0	0	0	0
P092	64.8214	1	6	1	1	1	2	4a	3b	1	4	16	16	1	1	51.0333	0	1	2	0	loss	1	0	0	0	0	0	0	0	0	0	0	0	0	0	1	0	0	0	1	0	0	0	0	0	0	0	0	0
P097	45.473	1	6	3	1	1	2	3	1	0	2b	1	30	1	0	34.5	0	1	2	1	wildtype	1	0	0	0	0	0	0	0	0	0	0	0	0	0	0	0	0	0	0	0	0	0	0	0	0	0	0	0
P098	67.9671	0	6	1	1	1	3	4a	3b	1	4	18	18	1	0	2.5	0	1	2	2	overexpression	1	0	0	0	0	0	0	0	0	0	0	0	0	0	0	0	0	0	0	0	0	0	0	0	0	0	0	0
P099	76.104	1	6	1	4	2	3	4a	3b	1	4	24	29	1	0	0	0	1	2	1	wildtype	1	0	0	0	0	0	0	0	0	0	0	0	0	0	0	0	0	0	0	0	0	0	0	0	0	0	0	0
P100	75.7864	0	6	2	1	1	3	4a	3b	0	3c	19	20	1	0	3.73333	0	1	2	1	wildtype	1	0	0	0	0	0	0	0	0	0	0	0	0	0	0	0	0	0	0	0	0	0	0	0	0	0	0	0
P101	74.4148	0	6	3	5	3	3	1	1	0	1b	1	33	1	1	55.3	0	1	2	0	loss	1	0	0	0	0	0	0	0	0	0	0	0	0	0	0	0	0	0	0	0	0	0	0	0	0	0	0	0
P102	83.707	1	6	2	1	1	3	3	2	0	3a	4	25	1	1	3.16667	0	1	2	2	overexpression	1	0	0	0	0	0	0	0	0	0	0	0	0	0	0	0	0	0	0	0	0	0	0	0	0	0	0	0
P103	81.1074	0	6	4	1	3	3	3	2	0	3a	4	23	1	0	8.61791	0	1	2	2	overexpression	1	0	0	0	0	0	0	0	0	0	0	0	0	0	0	0	0	0	0	0	0	0	0	0	0	0	0	0
P104	58.3354	0	6	1	5	3	3	2	2	0	2b	3	33	1	0	118.033	0	1	2	2	overexpression	1	0	0	0	0	0	0	0	0	0	0	0	0	0	0	0	0	0	0	0	0	1	0	0	0	0	0	0
P105	62.6448	1	6	1	4	2	3	4a	3b	0	3c	21	38	1	0	23.0333	0	1	2	2	overexpression	1	0	0	0	0	0	0	0	0	0	0	0	0	0	0	0	0	0	0	0	0	0	0	0	0	0	0	0
P106	68.9391	0	6	2	4	2	3	4a	3a	0	3b	8	43	1	1	110.567	0	1	2	2	overexpression	1	0	0	0	0	0	0	0	0	0	0	0	0	0	0	0	0	0	0	0	0	0	0	0	0	0	0	0
P107	43.5044	1	6	1	5	3	3	4a	3a	0	3b	9	26	1	1	59.5	0	1	2	2	overexpression	1	0	0	0	0	0	0	0	0	0	0	0	0	0	0	0	0	0	0	0	0	0	0	0	0	0	0	0
P108	60.9309	0	6	3	1	1	3	3	1	0	2b	10	41	1	1	11.4667	0	1	2	2	overexpression	1	0	0	0	0	0	0	0	0	0	0	0	0	0	0	0	0	0	0	0	0	0	0	0	0	0	0	0
P109	65.0431	0	6	3	1	1	3	1	1	0	1b	1	57	1	1	20.4667	0	1	2	2	overexpression	1	0	0	0	0	0	0	0	0	0	0	0	0	0	0	0	0	0	0	0	0	0	0	0	0	0	0	0
P110	57.5825	0	6	4	1	1	1	3	2	0	3a	3	22	1	1	38.2333	0	1	2	2	overexpression	1	0	0	0	0	0	0	0	0	0	0	0	0	0	0	0	0	0	0	0	0	0	0	0	0	0	0	0
P111	59.0828	0	6	2	4	3	3	2	1	0	2a	5	18	1	0	11.4	0	1	2	2	overexpression	0	0	0	1	0	0	0	0	0	0	0	0	0	0	0	0	0	0	0	0	0	0	0	0	0	0	0	0
P112	51.0335	1	6	1	1	1	3	4a	3b	0	3c	16	23	1	1	4.1	0	1	2	2	overexpression	0	0	0	0	0	0	0	0	0	1	0	0	0	0	0	0	0	0	0	0	0	0	0	0	0	1	0	0
P113	80.3176	0	6	1	1	1	3	4a	2	0	3a	6	40	1	0	0.7	0	1	2	0	loss	0	0	0	0	0	0	0	0	0	0	0	0	0	0	0	0	0	0	0	0	0	0	0	0	0	0	0	0
P114	67.9042	0	6	3	1	1	2	2	1	0	2a	2	29	1	1	26.2333	0	1	2	0	loss	0	0	0	0	0	0	0	0	0	0	0	0	0	0	0	0	0	0	0	0	0	0	0	0	0	0	0	0
P115	59.707	0	6	3	1	1	3	3	3a	0	3b	12	25	1	0	58.3667	0	1	2	0	loss	0	0	0	0	0	0	0	0	0	0	0	0	0	0	0	0	0	0	0	0	0	0	0	0	0	0	0	0
[truncated: 27 more columns]
